# Supplementary material for: Transmission on empirical dynamic contact networks is influenced by data processing decisions
Source: Epidemics. Author manuscript; Available in PMC 2019 Jul 8. (PMC6613374; doi:10.1016/j.epidem.2018.08.003)
Supplement: 1 [file NIHMS1526165-supplement-1.zip]

Archive with 1 entries (1 files):
- S1_Dawson et al.2018_ProcessingDetails.docx
