# Supplementary material for: Transmission on empirical dynamic contact networks is influenced by data processing decisions
Source: Epidemics. Author manuscript; Available in PMC 2019 Jul 8. (PMC6613374; doi:10.1016/j.epidem.2018.08.003)
Supplement: 2 [file NIHMS1526165-supplement-2.zip]

Archive with 4 entries (4 files):
- S2_Dawson et al.2018_ProcessingDecision_ContactProcessing.Rmd
- S2.1_DurationTime_10sec_TSW_0.5m_SpTh_1_MCD_522016.RData
- S2.1_CattleData_Processing_Example1.RData
- S2.1_ContactDurationArray_ByHour_10sec_TSW_0.5m_SpTh_1_MCD_522016.RData
