# Supplementary material for: Transmission on empirical dynamic contact networks is influenced by data processing decisions
Source: Epidemics. Author manuscript; Available in PMC 2019 Jul 8. (PMC6613374; doi:10.1016/j.epidem.2018.08.003)
Supplement: 3 [file NIHMS1526165-supplement-3.zip]

Archive with 2 entries (2 files):
- S3_Dawson et al.2018_ProcessingDecisions_Entropy_Fourier.rmd
- S3.2HVEC_0.5m_Dist_10sec_TSW_1_MCD.RData
