# Supplementary material for: Transmission on empirical dynamic contact networks is influenced by data processing decisions
Source: Epidemics. Author manuscript; Available in PMC 2019 Jul 8. (PMC6613374; doi:10.1016/j.epidem.2018.08.003)
Supplement: 3 [file NIHMS1526165-supplement-3.zip › S3_Dawson et al.2018_ProcessingDecisions_Entropy_Fourier.rmd]

This script will uses a duration table created via a previous script (electronic supplementary material S2), or can be loaded directly with the file "S2.1_DurationTime_10sec_TSW_0.5m_SpTh_1_MCD_522016.RData", It uses the duration table to create temporary adjacency matrices at each time step, for which it creates a graph entropy value for, resulting in a time series of entropy values. Lastly, it calculates the power spectrum density for the time series of entropy values. Thus, this script produces a single value per dataset. It can be modified such that multiple datasets are analysed and percent spectral density is calculated  

```{r}

NoInd=70
MCD=1
TSW=10
SpTh=0.5
Day=2
Month=5
Year=2016

library(igraph)
library(lubridate)
load(paste("S2.1_DurationTime_",TSW,"sec_TSW_",SpTh,"m_SpTh_", MCD,"_MCD_",Month, Day, Year,".RData", sep=""))
DurationTable=duration

#Shifting hours of both beginning and ending of contacts.  
DurationTable$StartHour_shift<-floor((DurationTable$Start-1)/(3600/TSW)) 
DurationTable$EndHour_shift<-floor((DurationTable$End-1)/(3600/TSW)) 
Seq<-seq(1,(86400/TSW),1) 


hvec=NULL
  for (m in 1:length(Seq)){
  sub<-which(DurationTable$End >=Seq[m] & DurationTable$Start <= Seq[m])     
  adj.matrix<-matrix(0,ncol=NoInd, nrow=NoInd) #sets up blank matrix
  for ( j in 1:length(sub)) {
  adj.matrix[DurationTable[sub[j], match("Ind2", names(DurationTable)) ],DurationTable[sub[j], match("Ind1", names(DurationTable)) ]]= DurationTable[sub[j], match("Duration", names(DurationTable))] #lower triangle
  adj.matrix[DurationTable[sub[j], match("Ind1", names(DurationTable)) ],DurationTable[sub[j], match("Ind2", names(DurationTable)) ]]= DurationTable[sub[j], match("Duration", names(DurationTable))] } #upper triangle } 


  deg=colSums(adj.matrix) #computes numbers of degrees per individual 
  aij = adj.matrix / deg[col(adj.matrix)]
  aij[is.na(aij)==TRUE]<-0
  deg1=ifelse(deg>0,0,1)
  aij=aij + diag(deg1)
  
  #Stable distribution
  g=graph_from_adjacency_matrix(aij, weighted=TRUE) 
  #plot(g)
  groups=igraph::groups(components(g))#This finds all of the groups in the graph
  if (sum(ifelse(sapply(groups, function(x) length(unlist(x)))>2,1,0)) == 0) {hvec=c(hvec,0); next} #this asks if there are any groups larger than 2; if not, the entropy is zero  
  numlist=which(unlist(lapply(groups, function(x) length(unlist(x))))>2)   #this finds groups length 0(i.e, with greater than zero entropy)
  veclist=NULL
  stableprob=matrix(0,nrow=70, ncol=70)  #this sets up a blank table in which the stable chains for each group will be inserted
  
  for ( i in numlist){  #This goes through each group and finds the stable distribution
  veclist=unlist(groups[[i]])  #first, it unlists the groups
  veclist1=veclist[1]  #it pulls out the first number in the list; the distribution should converge to a single stable state, unless there are more than 1 state, in which case the below code looks for that. 
  
  vectotal=NULL       #This section runs 1000 iterations of multiplying the index vector for each group against the aij to get the stable distribution
    if(veclist1==1){vec=c(1, rep(0,69))
    }else{ vec=c(rep(0,veclist1-1),1,rep(0,70-veclist1))}
    for(p in 1:1000){
      vec1=aij%*%vec
      vectotal<-cbind(vectotal, vec1)
      vec=vec1}
  #The below is used in the case the case that there are two or more stable states(should only be a max of two);
  #it pulls out the last 10 records(columns) of the stable state matrix, and finds the unique values in each row(rounded by 8)
  #then it sums them(assuming one is a zero), and multiplies by 0.5 to come up with a vector of probabilities.   
  #lastly, it assigns the stable probs to the approriate columns such that the entropy calc will work 
  vectotal1=apply(vectotal,1, function(x) unique(round(x[999:1000],8))[which(unique(round(x[999:1000],8))>=0)]  ) 
 vectotal1=(1/max(unlist(lapply(vectotal1, length))))*unlist(lapply(vectotal1, sum))
 stableprob[,veclist]<-vectotal1}
  #This is the entropy calculation, which is the stableprob for a given vector times the log of the aij location * the aij location to get the average for the subgraph 
  h=stableprob*aij*log(aij)  
  h=h[!is.na(h)] #this simply removes the na's , which result from taking the log of zero's
  h=-sum(h)  #lastly, the terms are summed for entire graph
  hvec<-c(hvec, h) }  
  save(hvec, file=paste("HVEC_",SpTh ,"m_Dist_",TSW,"sec_TSW_", MCD ,"_MCD.RData", sep=""))


```


This section translates the entropy values per time step into a power spectral density. The outputs in HourPower and DayPower represent power spectral densities for each hour of the day and for the entire day for the example dataset. There is a provided dataset for this called: 
"S3.2HVEC_0.5m_Dist_10sec_TSW_1_MCD.RData"
```{r}
library(stats)
HourPower=NULL
DayPower=NULL
load(paste("HVEC_",SpTh ,"m_Dist_",TSW,"sec_TSW_", MCD ,"_MCD.RData", sep=""))


tsphour=(86400/TSW)/24
tspday=86400/TSW
hourlist=seq(1,length(hvec),tsphour)
daylist=seq(1,length(hvec),tspday)


power_h=NULL
power_d=NULL

#sequence, do fft, subtract out the mean, sum squared modulus from 1:length(b) 
for(j in hourlist){

d=stats::spectrum(hvec[j:c(j+tsphour-1)], plot=FALSE, taper=0.1) #this employs a smoother; setting the taper to zero produces very similar results to above 
ph=sum(d$spec)                                          #This shows that square of the absolute value is generated by multiplying the complex number by its conjugate
 power_h<-c(power_h, ph)}                             #This doesn't really answer the question of whether the zero frequency should be used 

for(j in daylist){
d=stats::spectrum(hvec[j:c(j+tsphour-1)], plot=FALSE, taper=0.1)#this employs a smoother; setting the taper to zero produces very similar results to above 
ph=sum(d$spec)                                          #This shows that square of the absolute value is generated by multiplying the complex number by its conjugate
power_d<-c(power_d, ph)}                               #This doesn't really answer the question of whether the zero frequency should be used 
                                                        #Also, detrending is done. 

HourPower<-cbind(HourPower,power_h)
DayPower<-cbind(DayPower,power_d)


```
