# Supplementary material for: Transmission on empirical dynamic contact networks is influenced by data processing decisions
Source: Epidemics. Author manuscript; Available in PMC 2019 Jul 8. (PMC6613374; doi:10.1016/j.epidem.2018.08.003)
Supplement: 5 [file NIHMS1526165-supplement-5.zip › S5_Dawson et al.2018_TransmissionModel.Rmd]

---
output:
  pdf_document: default
  html_document: default
---

This script contains a network based SEIR transmission model that uses heterogeneous contact information via adjacency matrices. The model assumes contacts have been aggregated over an hour or a day. It is parameterized for a generic pathogen and includes parameters (in hours) for latent period and recovery period, and median infective doses of 10000 CFU, and CFU per contact duration of 100. 

The model has been set up to use an hourly adjacency matrix array produced by the script found in supplementary electronic materials S2. The contact array consists of 24 hours of contact data. To make a longer run, you simply replicate the the array, included as an option.  

This first code chunk loads the funtion.  
```{r}
NetworkSpread<-function(data1,Ind=70, Timeag="Hour", EC50=10000, slope=1, LatentPeriod=24, RecoveryPeriod=240, CFUpdur=100) {

	cowstart<-c(1:Ind)
	Vinitial= sample(cowstart,1)
	CFUpduration=CFUpdur
	Epistatmat<-data.frame(matrix(0, nrow=Ind, 8,dimnames=list(c(), c("Infected", "Exposed", "Shedding", "Recovered", "WhoInfectedMe", "TimeInfected", "NumInfected","TimeRecovered"))),stringsAsFactors=F) #tsf; added the WhoInfectedMe field
	Epistatmat$Infected[Vinitial]=1
	Epistatmat$Exposed[Vinitial]=LatentPeriod   
	
	Tracking<-data.frame(matrix(0, nrow=1, 3,dimnames=list(c(), c("Infected", "Shedding", "Recovered"))),stringsAsFactors=F) #This data frame will be used to track the number of infected and recovered individuals at each time step 
	InfectTrack<-NULL #this will be rbound to Tracking at each time step
	
	#Start the simulation 
	currinfectlist<-list()
	newinfectlist<-list() 
	recoveredlist<-list()
	
	for (i in 1:dim(data1)[3]){  
			#Epidemiological book-keeping  
			infected<-which(Epistatmat$Infected==1) # grabs the infected set for the step 
			currentinfections=infected
			
			Tracking$Infected<-sum(Epistatmat$Infected) 
			Tracking$Shedding<-ifelse(i == 1, 1, sum(Epistatmat$Shedding)) 
			Tracking$Recovered<-sum(Epistatmat$Recovered) 
			InfectTrack<-rbind(InfectTrack,Tracking)
			
				
		#Updates status of infected individuals 
			for (k in 1:length(infected)) { 
				Epistatmat$Exposed[infected[k]]=Epistatmat$Exposed[infected[k]]+1 #this advances the exposure set by one, setting up a time scheme     before shedding
				Epistatmat$Shedding[infected[k]]=ifelse(Epistatmat$Exposed[infected[k]]>=LatentPeriod, 1,0) #sets shedding status of infected individuals
			}
			
			active<-which(Epistatmat$Shedding==1)
			recovered=which(Epistatmat$Exposed >= RecoveryPeriod)
			recoveredlist<-c(recoveredlist,list(as.numeric(recovered)))
			
			for (l in 1:length(recovered)){ #tsf
				Epistatmat$Recovered[recovered[l]]=1
				Epistatmat$Infected[recovered[l]]=0
				Epistatmat$Shedding[recovered[l]]=0
				Epistatmat$TimeRecovered[recovered[l]] = Epistatmat$TimeInfected[recovered[l]] + RecoveryPeriod 
				
			}
			newinfections<-NULL #sets up spot for new infections to go
			
			infectedlist<-lapply(active,function(x) which(data1[x,,i]>0)) #this makes a list of all of the individuals              currently in contact with shedding individuals   
			
			
			CFUtable=data.frame("Connections"=sort(unique(unlist(infectedlist))))
			if (dim(CFUtable)[1]>1){
				#    for(v in 1:length(active)){ #this goes through each active vertex 
				for(v in 1:length(active)){ #this goes through each active vertex #DED; have to reference specific cow here
					if (length(infectedlist)==1) {tscontacts=infectedlist
					}else{tscontacts <- infectedlist[v] } 
					
					###Accumulation step 
					accumlist=NULL   #This step goes allows cattle to accumulate CFU's based on contact wiht infectious individuals
					for(v1 in unlist(tscontacts)){ 
						accumlist1=data1[active[v],v1,i] * CFUpduration
						accumlist=c(accumlist,accumlist1)}
					
					cfpdcowid=data.frame("Connections"=unlist(tscontacts), "cfupd"=accumlist)
					if(dim(cfpdcowid)[1]==0){next
						} else {
					CFUtable=merge(CFUtable, cfpdcowid, by="Connections", all=TRUE)
					names(CFUtable)[dim(CFUtable)[2]]=paste("cfus_",active[v], sep="")
						}
				}
				
				###Transmission step  #This step goes through the susceptible individuals and conducts transmission trials based on accumulated CFU's.  
				CFUtable[is.na(CFUtable)]<-0
				CFUtable$CFUtot=rowSums(CFUtable)-CFUtable$Connections 
				for(h in 1:length(CFUtable$Connections)){ 
						if(Epistatmat$Infected[CFUtable$Connections[h]] == 0 & Epistatmat$Recovered[CFUtable$Connections[h]] == 0){ #only uninfected individuals can be infected
						
								
						infectstat <- sample(c("1","0"), 1 , prob=c((1/(1+EC50 /(CFUtable$CFUtot[h]))^slope), 
																												(1-(1/(1+EC50 /(CFUtable$CFUtot[h]))^slope))))
						if (infectstat == 1) {
							Epistatmat$Infected[CFUtable$Connections[h]] = 1
							Infector=which(CFUtable[h,2:c(dim(CFUtable)[2]-1)] %in% max(CFUtable[h,2:c(dim(CFUtable)[2]-1)]))
							Epistatmat$WhoInfectedMe[CFUtable$Connections[h]]=ifelse(length(Infector)>1, active[sample(Infector,1)], active[Infector]) #This assigns the likely infector based on a majority rule
							Epistatmat$TimeInfected[CFUtable$Connections[h]] = i 
							Epistatmat$NumInfected[CFUtable$Connections[h]] = sum(Epistatmat$Infected == 1) 
							newinfections <- c(newinfections,CFUtable$Connections[h])  #this builds of list of infected individuals
							
						}
					}
				}
			}
			currentinfections<-c(currentinfections,newinfections) 
			
			#These keep track of new and total infections at each time step
			currinfectlist<-c(currinfectlist,list(currentinfections))
			newinfectlist<-c(newinfectlist, list(newinfections))
			
		}
		
		Transmet<-data.frame(matrix(0, nrow=1, 7,dimnames=list(c(), c("OriginCow", "Total_Infected", "R0", "Total_Recovered", "Peak_Infection_Time", "NumPeaks","Complete_Recovery_Time"))),stringsAsFactors=F)
		Transmet$OriginCow<-which(Epistatmat$WhoInfectedMe == 0 & Epistatmat$Exposed >= 1) #determines which cow was first infected 
		Transmet$Total_Infected<-sum(Epistatmat$Exposed >= 1) #
		Transmet$Total_Recovered<-sum(Epistatmat$Recovered >= 1)
		Transmet$Peak_Infection_Time<-Epistatmat$TimeInfected[min(which(Epistatmat$NumInfected == max(Epistatmat$NumInfected)))] #this determines the timestep when the number of infected individuals first reached its peak. If the peak is reached multiple times (i.e. if a cow recovers and another is infected again) only the first peak is recorded
		Transmet$NumPeaks<-ifelse (max(Epistatmat$NumInfected) != 0, sum(Epistatmat$NumInfected == max(Epistatmat$NumInfected)), 1)  #tsf; shows the number of times there were peaks in infectivity
		Transmet$R0<-sum(Epistatmat$WhoInfectedMe == which(Epistatmat$WhoInfectedMe == 0 & Epistatmat$Exposed >= 1))
		Transmet$Complete_Recovery_Time<- ifelse (sum(Epistatmat$Infected == 1) >= 1, "NA", max(Epistatmat$TimeRecovered))
		return(list(currinfectlist, newinfectlist, recoveredlist, Epistatmat, Transmet, InfectTrack))
	}
    
    
```
 


This chunk loads the parameters and the Contact Array created by running S2, or directly using the file "S5.1ContactArray_ByHour_10sec_TSW_0.5m_SpTh_1_MCD_522016", produced by S2. 
```{r}
TSW=10
SpTh=0.5
MCD=1
Month=5
Day=2
Year=2016
paramtable=c(TSW,SpTh, MCD, Month, Day, Year)
#This loads the Contact Array
load(paste("S2.1_ContactDurationArray_ByHour_", paramtable[1],"sec_TSW_", paramtable[2],"m_SpTh_", paramtable[3],"_MCD_", paramtable[4], paramtable[5], paramtable[6],".RData", sep=""))


```


As an option, the example array(which includes 1 day(24 hours) of contact data can be replicated and stacked upon itself to construct a longer example data.  
```{r}
library(abind)
SimReps=10
adj=cta
for(i in 1:c(SimReps-1)){
cta=abind(cta, adj)}

```

This chunk will run the model. Multiple runs are generally desired. Prior to running, specify the number and type of temporal units the data is made up of (days, hours).  

Model outputs include the running list of infecteds per hour/day, the running list of new infecteds per hour/day, the running list of recovereds per hour/day, a matrix that keeps track of the maiin epidemiological information for all individuals (the Epistatmat), a summary of transmission metrics, and record of numbers of infected, shedding and recovered at each time step.

```{r}
NoSim=5 #number of simulations to run
NoTemporalUnits=24
TemporalUnit="Hours"
resultslist=NULL
for (i in 1:NoSim){
	results=NetworkSpread(data1=cta)
	resultslist=c(resultslist, list(results))}
save(resultslist, file = paste("TransmissionSimulation_ExampleData_",NoSim,"_Sims_",NoTemporalUnits,"_",TemporalUnit,".RData",sep="")) 

```
