# Supplementary material for: Transmission on empirical dynamic contact networks is influenced by data processing decisions
Source: Epidemics. Author manuscript; Available in PMC 2019 Jul 8. (PMC6613374; doi:10.1016/j.epidem.2018.08.003)
Supplement: 7 [file NIHMS1526165-supplement-7.zip]

Archive with 2 entries (2 files):
- S7.2_Dawson et al. 2018_ContactMetrics_Table.xlsx
- S7.1_Dawson et al.2018_Contact Metrics_Figures.docx
