# Supplementary material for: Transmission on empirical dynamic contact networks is influenced by data processing decisions
Source: Epidemics. Author manuscript; Available in PMC 2019 Jul 8. (PMC6613374; doi:10.1016/j.epidem.2018.08.003)
Supplement: 7 [file NIHMS1526165-supplement-7.zip › S7.2_Dawson et al. 2018_ContactMetrics_Table.xlsx]

## Sheet: Per Capita Contacts
	Temporal Scale	Spatial Threshold (m)	Minimum Contact Durations	Temporal Sampling Window (sec)
				10		15	15	30	30	60	60	180	180
				Contact	Prop	Contact	Prop	Contact	Prop	Contact	Prop	Contact	Prop
	Hourly	0.1665	1	4.42	1	3.18	0.72	1.78	0.4	0.97	0.22	0.38	0.08
			2	0.59	0.13	0.35	0.08	0.15	0.03	0.06	0.01	0.01	0
			3	0.27	0.06	0.16	0.04	0.06	0.01	0.03	0.01	0	0
			4	0.17	0.04	0.1	0.02	0.04	0.01	0.02	0	0	0
		0.333	1	15.44	1	11.31	0.73	6.44	0.42	3.61	0.23	1.44	0.09
			2	3.38	0.22	2.11	0.14	0.94	0.06	0.41	0.03	0.09	0.01
			3	1.49	0.1	0.89	0.06	0.37	0.02	0.15	0.01	0.03	0
			4	0.88	0.06	0.52	0.03	0.21	0.01	0.08	0.01	0.01	0
		0.666	1	47.61	1	35.85	0.75	21.3	0.45	12.41	0.26	5.27	0.11
			2	16.69	0.35	11.15	0.23	5.44	0.11	2.54	0.05	0.68	0.01
			3	8.57	0.18	5.39	0.11	2.42	0.05	1.04	0.02	0.23	0
			4	5.25	0.11	3.21	0.07	1.37	0.03	0.57	0.01	0.11	0
		0.999	1	85.06	1	65.02	0.76	39.84	0.47	24.08	0.28	10.72	0.13
			2	37.56	0.44	26.05	0.31	13.46	0.16	6.63	0.08	1.96	0.02
			3	21.65	0.25	14.25	0.17	6.75	0.08	3.06	0.04	0.72	0.01
			4	14.11	0.17	8.99	0.11	4.06	0.05	1.75	0.02	0.36	0
	Temporal Scale	Spatial Threshold (m)	Minimum Contact Durations	Temporal Sampling Window (sec)
				10		15	15	30	30	60	60	180	180
				Contact	Prop	Contact	Prop	Contact	Prop	Contact	Prop	Contact	Prop
	Daily	0.1665	1	106.15	1	76.28	0.72	42.77	0.4	23.36	0.22	9.01	0.08
			2	14.15	0.13	8.38	0.08	3.61	0.03	1.5	0.01	0.27	0
			3	6.4	0.06	3.75	0.04	1.55	0.01	0.61	0.01	0.11	0
			4	4.06	0.04	2.44	0.02	1.01	0.01	0.39	0	0	0
		0.333	1	370.51	1	271.46	0.73	154.66	0.42	86.53	0.23	34.59	0.09
			2	81.2	0.22	50.59	0.14	22.68	0.06	9.77	0.03	2.26	0.01
			3	35.86	0.1	21.27	0.06	8.85	0.02	3.56	0.01	0.68	0
			4	21.17	0.06	12.47	0.03	5.12	0.01	2.02	0.01	0.33	0
		0.666	1	1142.55	1	860.32	0.75	511.24	0.45	297.84	0.26	126.5	0.11
			2	400.56	0.35	267.54	0.23	130.66	0.11	61.07	0.05	16.34	0.01
			3	205.58	0.18	129.34	0.11	58.12	0.05	24.88	0.02	5.41	0
			4	125.93	0.11	77.03	0.07	32.97	0.03	13.64	0.01	2.59	0
		0.999	1	2041.38	1	1560.54	0.76	956.26	0.47	578.01	0.28	257.19	0.13
			2	901.42	0.44	625.15	0.31	323.03	0.16	159.06	0.08	47.03	0.02
			3	519.48	0.25	341.98	0.17	162.01	0.08	73.38	0.04	17.36	0.01
			4	338.72	0.17	215.72	0.11	97.47	0.05	42.07	0.02	8.61	0

## Sheet: Per Capita Contact Durations
	Temporal Scale	Spatial Threshold (m)	Minimum Contact Durations	Temporal Sampling Window (sec)
				10		15	15	30	30	60	60	180	180
				Contact	Prop	Contact	Prop	Contact	Prop	Contact	Prop	Contact	Prop
	Hourly	0.1665	1	6.73	1	4.48	0.67	2.26	0.34	1.14	0.17	0.4	0.06
			2	2.9	0.43	1.65	0.25	0.63	0.09	0.23	0.03	0.03	0
			3	2.25	0.33	1.26	0.19	0.46	0.07	0.15	0.02	0.02	0
			4	1.96	0.29	1.1	0.16	0.39	0.06	0.13	0.02	0	0
		0.333	1	26.84	1	17.89	0.67	8.99	0.33	4.54	0.17	1.6	0.06
			2	14.79	0.55	8.69	0.32	3.49	0.13	1.34	0.05	0.25	0.01
			3	11.01	0.41	6.25	0.23	2.34	0.09	0.82	0.03	0.12	0
			4	9.18	0.34	5.15	0.19	1.87	0.07	0.63	0.02	0.08	0
		0.666	1	107.06	1	71.6	0.67	36.07	0.34	18.27	0.17	6.47	0.06
			2	76.15	0.71	46.9	0.44	20.21	0.19	8.41	0.08	1.88	0.02
			3	59.9	0.56	35.39	0.33	14.16	0.13	5.39	0.05	0.97	0.01
			4	49.94	0.47	28.85	0.27	11.02	0.1	3.99	0.04	0.62	0.01
		0.999	1	237.55	1	158.9	0.67	80.1	0.34	40.74	0.17	14.42	0.06
			2	190.06	0.8	119.92	0.5	53.71	0.23	23.29	0.1	5.67	0.02
			3	158.23	0.67	96.33	0.41	40.29	0.17	16.15	0.07	3.19	0.01
			4	135.63	0.57	80.54	0.34	32.23	0.14	12.23	0.05	2.1	0.01
	Temporal Scale	Spatial Threshold (m)	Minimum Contact Durations	Temporal Sampling Window (sec)
				10		15	15	30	30	60	60	180	180
				Contact	Prop	Contact	Prop	Contact	Prop	Contact	Prop	Contact	Prop
	Daily	0.1665	1	161.54	1	107.47	0.67	54.25	0.34	27.32	0.17	9.55	0.06
			2	69.54	0.43	39.58	0.25	15.1	0.09	5.46	0.03	0.8	0
			3	54.04	0.33	30.32	0.19	10.97	0.07	3.67	0.02	0.5	0
			4	47.02	0.29	26.4	0.16	9.36	0.06	3.03	0.02	0	0
		0.333	1	644.28	1	429.45	0.67	215.82	0.33	108.93	0.17	38.44	0.06
			2	354.97	0.55	208.58	0.32	83.84	0.13	32.18	0.05	6.11	0.01
			3	264.29	0.41	149.95	0.23	56.18	0.09	19.74	0.03	2.96	0
			4	220.23	0.34	123.55	0.19	44.99	0.07	15.13	0.02	1.88	0
		0.666	1	2569.52	1	1718.49	0.67	865.57	0.34	438.6	0.17	155.26	0.06
			2	1827.54	0.71	1125.71	0.44	485	0.19	201.82	0.08	45.09	0.02
			3	1437.58	0.56	849.32	0.33	339.92	0.13	129.45	0.05	23.24	0.01
			4	1198.62	0.47	692.37	0.27	264.46	0.1	95.73	0.04	14.76	0.01
		0.999	1	5701.28	1	3813.57	0.67	1922.32	0.34	977.81	0.17	346.14	0.06
			2	4561.32	0.8	2878.18	0.5	1289.09	0.23	558.86	0.1	135.98	0.02
			3	3797.44	0.67	2311.83	0.41	967.05	0.17	387.5	0.07	76.63	0.01
			4	3255.15	0.57	1933.07	0.34	773.43	0.14	293.56	0.05	50.39	0.01
