# Supplementary material for: Transmission on empirical dynamic contact networks is influenced by data processing decisions
Source: Epidemics. Author manuscript; Available in PMC 2019 Jul 8. (PMC6613374; doi:10.1016/j.epidem.2018.08.003)
Supplement: 8 [file NIHMS1526165-supplement-8.zip]

Archive with 1 entries (1 files):
- S8_Dawson et al.2018_Statistical Model Analysis.docx
